# Supplementary material for: An Intelligent ECG-Based Tool for Diagnosing COVID-19 via Ensemble Deep Learning Techniques
Source: Biosensors (Basel). 2022 May 5;12(5):299. doi: 10.3390/bios12050299 (PMC9138764; doi:10.3390/bios12050299)
Supplement: Supplementary file 1 [file biosensors-12-00299-s001.zip]

Archive with 1 entries (1 files):
- biosensors-1649886 supplementary.pdf
